# Supplementary material for: Synergistic action of peptidoglycan and teichoic acid synthesis inhibitors leads to cell death by oxidative damage
Source: Commun Biol. 2026 Apr 30;9:912. doi: 10.1038/s42003-026-10124-z (PMC13338364; doi:10.1038/s42003-026-10124-z)
Supplement: Supplementary file 3 — Supplementary Data [file 42003_2026_10124_MOESM3_ESM.xlsx]

## Sheet: Figure 1c
	Figure 1c. Measurements of Optical Density at 600 nm (OD600)
	Time (min)	DMSO	PenG	L-TM
	0	0.001	0.001	0.001
	38	0.149	0.173	0.011
	76	0.285	0.301	0.04

## Sheet: Figure 3b
	Figure 3b. Measurements of Optical Density at 600 nm (OD600)
		wild-type		ΔponA		Δ4
	Time (min)	No	L-TM	No	L-TM	No	L-TM
	0	0.033	0.033	0.033	0.033	0.033	0.033
	30	0.05	0.05	0.045	0.045	0.045	0.045
	60	0.08	0.08	0.079	0.07	0.078	0.06
	90	0.16	0.16	0.13	0.085	0.137	0.08
	120	0.31	0.29	0.25	0.125	0.253	0.12

## Sheet: Figure 3g
	Figure 3g. Measurements of CellROX signal intensity
	wild-type_no add-1	wild-type_no add-2	wild-type_no add-3	wild-type_L-TM-1	wild-type_L-TM-2	wild-type_L-TM-3	Δ4_no add-1	Δ4_no add-2	Δ4_no add-3	Δ4_L-TM-1	Δ4_L-TM-2	Δ4_L-TM-3
	13854	6466	15698	11434	13373	15317	27830	14696	21544	46765	19674	41122
	13147	9554	12999	19426	15537	17104	13290	17876	14375	48747	18357	30393
	12602	8599	6189	14363	18537	15411	22643	15009	23603	34380	20609	22386
	11530	9259	11884	16978	26014	15178	21789	25320	26258	27765	23582	24521
	13879	8330	6118	13500	13628	13078	13347	13386	11832	44240	26597	24773
	12559	9677	10214	12297	27229	14071	27194	13434	10627	35052	16974	18436
	10560	10577	7121	10992	24243	14245	22810	15129	14385	24755	30724	29331
	10196	7720	11472	17793	19318	20777	15515	25876	29916	34651	36530	27445
	11853	9747	14991	17171	19999	13661	20120	12354	21071	23777	27297	33424
	10879	8171	14508	13817	19365	15067	12150	19743	17796	23911	38983	20261
	7337	12665	10637	24184	15218	20187	13864	14278	18105	29437	58146	20320
	6882	12965	11610	14318	17483	20382	28551	14498	25204	21322	41073	28876
	12241	12016	11839	16489	14821	14121	21799	30759	29855	23989	19138	30237
	12643	8761	7536	12684	18293	14022	12808	27085	17961	34880	21215	41375
	12676	7482	7034	13839	14803	13849	20773	22978	23678	40819	20543	36514
	9214	7666	10300	25425	16852	26099	18359	14673	16996	30862	20789	24466
	12189	9645	10650	17608	13304	20621	14085	22430	16705	27838	15897	24824
	13476	8850	9385	15382	19588	18881	11912	16328	28545	25880	31258	48170
	11693	10637	8355	14196	20520	17232	22368	24487	12840	21296	38272	35720
	12427	11226	12088	17399	16326	22329	22951	25187	23645	24618	22370	23462
	12525	11227	15553	14556	17576	21192	24053	17800	19366	29003	20167	42140
	13491	10864	14559	13078	10952	25589	21034	17574	18755	23515	34676	35431
	14161	11227	12695	17736	14003	17820	14991	23027	18522	25496	38992	26132
	9784	11831	13623	22209	16091	16682	19061	22280	17833	26518	39481	37824
	9015	12591	11878	14567	19057	16847	12893	28867	29604	32445	34378	25948
	6456	13620	9176	13478	23550	19046	13805	23689	12666	39347	20766	28882
	6647	12536	9448	18124	18253	14575	19592	20808	18277	30929	21674	23628
	6789	9423	10394	10802	19011	14601	17532	13623	25575	29064	18899	54013
	12207	10075	10785	16883	14471	24490	14108	16662	19493	47201	19805	59812
	17703	9809	11165	10613	23692	21330	15702	18342	18366	41453	22789	27208
	17506	9722	11203	22229	18090	19576	19183	21798	13204	36275	38323	25865
	10330	7693	10880	11090	18992	21003	25972	17005	12306	17611	23745	27079
	10658	14410	11135	17611	27292	20639	16182	28889	16919	37772	25968	30689
	9262	14681	14801	11351	16917	19892	30505	16872	19602	39854	19987	14805
	10996	12907	14127	20555	14558	23627	17721	15821	17044	24464	23626	27872
	13671	11204	15086	19136	22272	16571	11191	31620	30907	27357	34090	27556
	9820	11512	11279	21074	19533	15701	20500	23838	20479	26411	26869	25512
	9851	12589	8368	17167	16795	21267	23205	16998	13323	38432	20160	22232
	8590	12599	10591	19100	13974	18893	13705	20315	21455	28426	16695	28217
	10406	10891	10581	12115	24713	14275	15678	17331	14678	45692	20160	28893
	9646	7406	10364	13106	12774	17656	30988	17770	30469	28075	19628	32003
	9404	7100	12915	17689	19409	16483	13290	12268	33456	38432	18238	21144
	13561	11516	9683	11305	16302	19133	15362	12806	23345	23775	18790	38465
	13859	12699	15643	12578	10561	12733	22437	32367	13484	23618	17121	23948
	14246	6944	12297	14764	16785	22597	13924	18893	12051	27163	19170	21543
	13615	7345	10589	16428	16510	16750	20771	23368	17777	27330	17387	24036
	8635	13218	10205	10072	17822	20049	21109	15741	16507	21147	26508	42124
	9671	11040	12494	10924	18709	18553	13616	18998	20065	30472	23791	22278
	10873	6866	9708	15842	14644	14916	12731	21546	23104	30052	20445	27376
	8634	7794	9487	11367	16181	12012	21651	28809	12095	21300	29217	22121
	7185	7296	14163	16601	18177	11621	23404	13253	29437	42162	31136	43297
	10210	7819	10073	15516	15692	17308	15076	15078	11701	52400	27676	23464
	12735	7190	10263	15077	14305	12973	16616	18547	14353	17624	28764	22121
	8890	8412	10161	15940	20763	13124	11920	21695	21307	28506	26842	24319
	12019	9245	8410	11771	17358	12759	12536	24991	27112	24690	26093	40264
	12137	10820	11867	20522	10670	12785	20657	12379	29551	39311	26187	31924
	15865	6150	9957	14036	17758	16826	18356	12466	21573	27400	25844	26029
	16744	6268	9264	16609	16004	14950	12306	17805	21518	30297	30394	29687
	12282	10375	8011	19948	17348	14713	27753	14056	14860	49852	18783	30024
	12121	6307	11014	17807	22296	16277	23924	22285	21932	58945	17832	41191
	12630	6984	11555	19079	19467	19131	20898	24001	16576	29625	25973	31000
	13269	11236	10077	19645	21768	19905	25280	11072	29603	38135	29087	19981
	15062	11551	8521	11343	17739	24977	17198	18008	18274	36761	31644	23071
	11491	8327	11305	21968	25930	18452	25917	16462	15978	22525	26807	20206
	9017	8273	9974	11974	14334	18565	12991	24310	16570	23356	29877	22173
	11010	8300	12029	12372	16129	19566	22469	18215	29209	22637	33860	54690
	10762	8540	11121	19192	17751	22168	17627	13114	20712	20641	25561	28710
	11253	10906	11998	23189	21856	16115	19493	19063	24155	28766	19987	28176
	6478	11209	9969	11899	23334	17162	13192	24152	20083	33202	33226	18870
	10319	10506	9786	19973	14565	12590	13329	21785	23518	29613	18637	21217
	9091	8931	10961	17637	13727	18545	13627	28301	19285	24155	31361	25167
	13618	6276	11709	22574	17834	16389	26085	15395	11596	26271	28901	19380
	12682	6371	10521	13752	23298	20474	16672	26862	13253	11004	23501	15320
	12284	10433	12256	13704	14420	15997	20086	23327	23480	13051	26248	20549
	12377	10567	11139	18036	11802	15145	24326	14607	21288	43578	24979	21891
	9802	9538	9267	16361	13378	15381	20753	12338	30597	37243	30257	30655
	8476	9648	9271	16542	21063	13076	22602	35138	20490	38084	18596	31442
	7834	7154	10189	16222	13208	16162	23228	19051	22714	23302	19852	31841
	6142	7651	11617	15707	15912	23717	26880	17242	13007	38536	20565	31590
	8580	7579	12411	22352	14954	26300	16534	18056	18378	33309	17192	20298
	10877	10001	13745	21424	18567	12362	18624	17244	17456	18056	24806	19007
	16932	9866	13033	18815	22764	23469	25863	17826	26345	18257	19917	23229
	11667	9867	10913	14525	17356	13635	29696	17987	20801	29760	18734	18022
	11211	11979	9458	18593	13387	11426	16401	19866	12655	28525	18921	40437
	10388	11061	15029	14913	19943	11500	14567	15771	27578	50628	19997	31418
	14656	7578	10953	19084	17821	12201	28977	12603	17793	47255	19763	20017
	13054	11980	11200	15410	13313	23081	30199	24260	24442	16322	23521	17899
	18147	14945	8165	28002	14867	27659	16976	23041	19853	17256	15866	14388
	18790	14247	9384	21153	24560	15508	16710	19876	15245	36231	30918	19312
	18500	7009	9708	20039	15649	15879	17845	11610	15867	24417	29108	20984
	10706	9063	11818	25899	13402	15872	28026	27857	21916	24196	24890	53862
	11002	11529	10645	19688	20389	13997	23595	26777	22424	18004	28261	32895
	11614	10175	12053	16663	12557	15190	12966	17043	25367	44076	18179	26532
	9884	11250	11664	22590	14585	15865	17103	30156	13678	15813	22383	22982
	8836	7842	11596	17401	17836	23118	17737	14967	14789	25478	19066	28910
	9405	7817	11402	10113	18143	17329	22521	33066	30440	19707	20047	31600
	9944	10081	10417	13310	16852	21495	19796	23227	24600	16707	19000	26789
	8969	10154	10791	20651	21695	12447	15938	34231	24324	34414	28714	20339
	12652	11815	9190	20927	28323	14886	11849	25804	21254	24274	24624	26351
	11000	11057	8410	13025	12264	19075	30680	14886	17657	14288	25066	23229

## Sheet: Figure 4b
	Figure 4b. Measurements of CellROX signal intensity
	LR2 Pspac-tagO
	Xylose and IPTG	IPTG	Xylose	No addition
	6856	9500	21837	34101
	6464	7989	20861	65535
	6089	10923	35650	65535
	7372	16639	20023	43407
	7541	8380	24631	43856
	7147	8019	22988	43332
	9088	13006	28744	36129
	9094	8761	18462	65535
	6786	11268	23611	65535
	7699	9665	24359	65535
	7015	13630	18073	65535
	6199	8975	26982	65535
	7123	8787	18734	65535
	7657	8251	22776	45550
	7436	8909	26098	35148
	7866	8478	20309	54611
	7464	8455	14472	46522
	7303	14091	26267	37500
	7931	15770	17980	42903
	8185	12092	13594	64752
	8134	7746	18724	63563
	8341	7297	25644	64321
	9228	8458	21614	65535
	5531	8916	17285	65535
	10483	10133	18504	65535
	10075	9794	24885	65535
	10174	10993	18009	65535
	13763	7810	17905	65535
	14973	8273	29006	49427
	8302	8489	29744	35901
	6907	8457	29888	47846
	6731	9099	22889	59675
	7589	8969	18541	40313
	6070	8273	23866	36579
	9223	10127	18335	45483
	7707	7468	15031	22467
	9907	8644	23973	34547
	9664	10574	17993	49858
	7148	8698	18393	42798
	8201	8691	26758	30991
	5917	7301	32302	62619
	9694	8376	33426	45850
	11156	9914	15947	65535
	7280	8868	29559	65535
	6945	7666	23784	65535
	7109	8051	16551	65535
	5706	10391	19483	65535
	7572	7819	22830	43569
	6494	10505	30347	56870
	10304	9345	20795	43696
	6508	8870	24628	36167
	6576	10061	19166	40829
	7901	8695	29426	42454
	8268	8778	33250	33167
	6316	9382	28109	47900
	7125	9914	23973	36185
	5779	8797	35181	56889
	7664	8231	35287	47766
	6663	14338	19166	40810
	6452	12725	28252	65535
	8328	8457	23783	65535
	6752	12400	19036	65535
	6079	10607	26100	65535
	8877	10116	20078	65535
	7678	8810	18871	65535
	8176	8144	23990	65535
	8433	10071	20801	65535
	7833	9681	23723	65535
	8437	10979	27497	65535
	6460	10512	23271	17373
	8067	8295	18465	64333
	6388	7033	19881	50494
	7893	7587	34176	65132
	8794	13162	25672	17815
	7418	8769	19347	60807
	5701	7474	23800	65535
	7581	7418	22040	65535
	6303	9978	29314	65535
	7321	9462	18673	65535
	9308	8351	36280	65535
	7413	8768	29200	65535
	6316	13548	24375	65535
	6161	9705	17907	24320
	5965	12667	13814	64695
	9433	6370	23590	23878
	8925	7881	28732	58494
	7777	9626	28586	58933
	7065	11677	29478	65535
	8921	9534	36371	65535
	7793	8530	16946	65535
	7136	10774	17150	65535
	7522	9913	22145	65535
	6889	8918	23590	65535
	6106	8445	21377	65535
	9238	8447	22659	65535
	7328	13441	26222	65535
	9842	10686	28809	65535
	6999	9571	15734	65535
	7057	9377	26200	65535
	7282	10766	20510	63741
	4843	9821	31707	47381
	7895	9397	24879	41030
	8753	6904	22956	45583
	8822	9218	26170	51294
	8974	6579	22254	60890
	6173	12102	27930	63710
	4577	10398	18686	59043
	5737	10738	13045	60804
	7368	9639	17986	58605
	7581	10404	33045	63704
	6614	10659	19793	42472
	8480	10357	21052	53543
	6274	8717	25765	57433
	8957	8464	23545	64427
	5756	10851	24131	64866
	6922	7482	22474	50009
	6727	10154	24847	59689
	6508	11717	17161	50734
	6930	11438	28289	47266
	8296	9675	25876	47221
	6843	14678	27549	45402
	7366	10222	25610	51874
	7356	11058	29071	57174
	7895	13338	33620	58649
	6902	12869	35447	45745
	5513	12268	21544	64990
	6868	12205	17705	65535
	7198	14794	19170	65535
	10170	7515	21485	65535
	8626	11960	19465	65535
	7912	9018	23040	65535
	7917	8414	13069	65535
	7983	11810	14439	57103
	7368	8460	25476	60978
	5812	11083	19846	53110
	7913	9154	21404	55544
	7394	8260	18870	63425
	7293	9282	21654	43514
	7895	9891	21478	45672
	8671	13033	13324	42225
	8283	10163	18988	40280
	7875	10162	36757	65535
	9453	6775	30108	65535
	5833	9687	23268	65535
	8362	9060	23174	65535
	7588	7196	20437	65535
	7394	8535	19181	33814
	5430	11851	29438	39826
	6685	10285	20080	41408
	6325	8979	15852	60593

## Sheet: Figure 5d
	Figure 5d. Zone of growth inhibition (cm)
	Pspac-gapA
	Low IPTG		High IPTG
	FOS	FOS/TM	FOS	FOS/TM
Ex_1	1	1.8	1.8	2
Ex_2	0.9	1.8	1.8	2
Ex_3	1	1.9	1.8	2
Ex_4	0.9	1.8	1.9	2.1
	0.95 ± 0.06	1.83 ± 0.05	1.83 ± 0.05	2.03 ± 0.05

## Sheet: Figure 6b
	Figure 6c. Measurements of UDP-GlcNAc
	Standard
	UDP-GlcNAc (μM)	Peak area
	0.062	80000
	0.25	251000
	1	874000
	4	3980000
	16	18600000
	L-form samples	Peak area	UDP-GlcNAc (µM)	Ave (µM)
	No add_1	29100000	29.07
	No add_2	28900000	28.92
	No add_3	27600000	27.62	28.54
	L-TM_1	39200000	39.19
	L-TM_2	39200000	39.17
	L-tM_3	36400000	36.36	38.24
	media supernatent (No add)	531000	0.53
	media supernatent (L-TM)	592000	0.59

## Sheet: Figure 6c
	Figure 6c. Measurements of CellROX signal intensity
	LR2 Pspac-glmM-glmS
	IPTG_1	IPTG_2	IPTG_3	No add_1	No add_2	No add_3
	10272	9057	11286	24677	16785	13468
	12879	8021	9587	19471	17375	16274
	12958	10154	8136	26460	18371	16171
	11772	12213	13668	25002	22566	11166
	11124	10624	10650	23686	17857	18505
	15206	16905	10081	9868	21068	22184
	12494	13015	10968	21791	20618	21937
	8053	14053	9972	10067	24585	16567
	10624	10196	11998	12643	22746	15512
	11735	10334	11965	29421	23292	18620
	6469	7766	11536	14234	18537	26826
	12572	6396	13141	10042	17613	27239
	6251	7502	8570	21979	18853	24382
	6363	8501	8923	28515	23020	19799
	10398	12273	12794	28225	32101	23384
	7989	9409	10569	15912	24494	22182
	6027	11800	10193	13908	16844	22694
	8763	9679	9249	16025	23908	27589
	8927	9349	12711	26850	16886	19995
	10814	10281	13146	12859	20352	13047
	10158	10338	12294	11239	12832	12124
	10728	9563	11206	17597	22417	21728
	10501	17029	9159	14208	15540	21358
	10908	11036	12231	28327	20260	26534
	11331	9538	11045	22144	21476	13086
	10663	10007	8962	17886	19587	17520
	11937	8002	13334	22068	25140	16394
	8790	13460	12108	28723	19969	14128
	8785	13002	10233	19183	20408	21955
	11440	7426	9047	18634	23875	20814
	12233	7970	11180	20638	16462	13767
	10364	10860	10986	17759	24429	22203
	10802	9480	10027	17882	19505	24961
	8586	8368	10097	21463	21532	14885
	10198	11022	10301	19240	20323	15240
	12514	9327	9311	12824	20085	18138
	10090	7815	10138	21018	21624	19712
	11127	13551	13426	30650	24490	25532
	11745	13636	12895	20223	30144	16588
	10395	9657	11983	27666	20121	24753
	14744	18809	9178	17740	23845	14970
	10700	13803	8504	26490	13028	22610
	8857	9444	8701	23296	22251	19496
	9019	12614	11986	14074	20626	16339
	10869	12610	11861	34363	14776	20261
	10192	8351	10873	31186	26709	16641
	8175	10455	14928	18007	21307	19763
	9511	12913	9431	19264	16930	27043
	9899	10413	9628	24058	21823	23108
	12976	11188	9830	24662	15256	21491
	8837	10250	10197	24706	17961	22295
	11694	11206	14018	12312	24921	16509
	9837	8834	13452	16402	26485	21848
	10083	13161	9007	17729	11208	18121
	13241	11708	11076	15143	16801	16679
	12231	13102	11163	15054	21757	24529
	7738	9798	10092	32944	15586	17520
	11294	11199	13019	15620	16960	30824
	10937	12420	12548	13936	14370	22078
	11169	12787	7904	13463	13386	22539
	11066	8548	12362	21122	19638	28462
	7762	7191	11468	16781	31200	17572
	11946	11307	8598	15094	16639	12453
	12223	7734	11847	24263	19646	16095
	7307	11671	7775	17524	15133	25060
	7438	13186	9530	19439	18808	29183
	8788	15194	11312	22722	13905	12430
	10401	9698	9827	13996	14596	21836
	8279	8447	13010	20764	23552	12396
	9054	10295	9596	15898	28395	22836
	11295	9102	15334	13691	17026	20120
	10504	13587	14782	18704	21550	17232
	8588	9701	8575	15883	17605	17241
	8243	11611	10246	9809	18341	21039
	8660	9354	13493	25827	27383	30579
	10103	12484	11217	14007	15413	19501
	9780	10213	13261	17521	19885	20086
	10670	12158	11778	14842	11025	18482
	11411	10674	9134	18088	17652	16689
	9673	11365	10067	13659	22935	13440
	11151	9169	9470	10299	23243	16011
	11847	11207	7565	19434	20813	16607
	11962	9369	12202	36043	19552	17681
	10147	10815	11772	26543	14005	23220
	8128	10209	10984	20989	16002	21834
	9034	14566	11341	15706	19437	30699
	12287	12379	8307	10228	22777	13216
	11904	10603	8950	29722	14139	13001
	8532	12157	11839	22543	23803	23168
	8989	13195	9502	22749	19867	29780
	7107	12811	9300	19411	12270	27467
	11567	8499	12057	26933	11977	13422
	10722	9462	10947	21426	19487	21777
	11837	12757	11812	22883	17021	14695
	11506	9089	12269	21787	25792	13168
	12294	9635	8014	22173	24486	19783
	8337	10234	10398	15546	20124	17144
	9858	16520	8249	25960	17726	21650
	10623	11726	8441	21948	18923	16857
	9765	13379	12070	16603	18613	24213
